# Supplementary material for: SINEUP-Mediated Overexpression of Endogenous α-Amylase as a Therapeutic Approach in Lafora Disease
Source: Genes (Basel). 2026 Mar 16;17(3):321. doi: 10.3390/genes17030321 (PMC13026089; doi:10.3390/genes17030321)
Supplement: Supplementary file 1 [file genes-17-00321-s001.zip]

Archive with 1 entries (1 files):
- genes-4168415-supplementary.pdf
